# Supplementary material for: An advanced bioinformatics approach for analyzing RNA-seq data reveals sigma H-dependent regulation of competence genes in Listeria monocytogenes
Source: BMC Genomics. 2016 Feb 16;17:115. doi: 10.1186/s12864-016-2432-9 (PMC4754846; doi:10.1186/s12864-016-2432-9)
Supplement: Additional file 2: Table S2. — Listeria genomes used for comparative analysis of SigmaH-dependent promoters. (XLSX 10 kb) [file 12864_2016_2432_MOESM2_ESM.xlsx]

## Sheet: Sheet1
Supplemental Table 2: Listeria genomes used for comparative analysis of SigmaH-dependent promoters.
Strain	GenBank Accession Number	Lineage or species	serotype	comGABCDEFG	LMRG_00908_dnaG_rpoD	comEABC	LMRG_01010-LMRG_01005	coiA	lytG
ATCC	NC_018584	I	4d	x	x	x	x	x	x
SLCC7179	NC_018593	II	3a	x	x	x	x	x	x
SLCC5850	NC_018592	II	1/2a	x	x	x	x	x	x
SLCC2755	NC_014495	I	1/2b	x	x	x	x	x	x
SLCC2540	NC_018586	I	3b	x	x	x	x	x	x
SLCC2482	NC_018591	I	7	x	x	x	x	x	x
SLCC2479	NC_018589	II	3c	x	x	x	x	x	x
SLCC2378	NC_018585	I	4e	x	x	x	x	x	x
SLCC2372	NC_018588	II	1/2c	x	x	x	x	x	x
LL195	NC_019556	I	4b	x	x	x	x	x	x
L312	NC_018642	I	4b	x	x	x	x	x	x
J0161	NC_017545	II	1/2a	x	x	x	x	x	x
FSLR2561	NC_017546	II	1/2c	x	x	x	x	x	x
Finland	NC_017547	II	3a	x	x	x	x	x	x
F2365	NC_002973	I	4b	x	x	x	x	x	x
EGDe	NC_003210	II	1/2a	x	x	x	x	x	x
Clip80459	NC_012488	I	4b	x	x	x	x	x	x
10403S	NC_017544	II	1/2a	x	x	x	x	x	x
85923	NC_013768	II	1/2a	x	x	x	x	x	x
07PF0776	NC_017728	I	4b	x	x	x	x	x	x
SLCC2376	NC_018590	III	4c	x	x	x	x	x	x
M7	NC_017537	III	4a	x	x	x	x	x	x
L99	NC_017529	III	4a	x	x	x	x	x	x
HCC23	NC_011660	III	4a	x	x	x	x	x	x
PAM_55	NC_016011	ivanovii	5	x	x	-	x	-	-
CLIP11262	NC_003212	innocua	6a	x	x	x	x	-	-
SLCC3954	NC_013891	seeligeri	1/2b	x	x	x	x	-	-
SLCC5334	NC_008555	welshimeri	6b	-	x	-	x	-	-
"x": operon and SigmaH-dependent promoter present
"-": operon and SigmaH-dependent promoter absent
