# Supplementary material for: An advanced bioinformatics approach for analyzing RNA-seq data reveals sigma H-dependent regulation of competence genes in Listeria monocytogenes
Source: BMC Genomics. 2016 Feb 16;17:115. doi: 10.1186/s12864-016-2432-9 (PMC4754846; doi:10.1186/s12864-016-2432-9)
Supplement: Additional file 3: Table S3. — Significant fragments found with the sliding window approach. (XLSX 25 kb) [file 12864_2016_2432_MOESM3_ESM.xlsx]

## Sheet: Sheet1
Supplemental Table 3: Results from sliding window approach
Annotation	Start	End	Strand of read	Fragment	TUa	Likelihood	FDRb	Fold Changec	Feature	Strand of feature	Promoter confirmed	Standard approachd
window31589	789701	789751	+	1	1	0.830728	0.0480529	149	mpoA	-	N	N
window53108	1327676	1327726	-	2	2	0.810759	0.0376943	24.7059	comGG	-	Y	N
window53130	1328226	1328276	-	3	2	0.977754	0.00616726	241	comGF	-	Y	N
window53131	1328251	1328301	-	3	2	0.984647	0.00454877	250.333	comGF	-	Y	N
window53132	1328276	1328326	-	3	2	0.983359	0.00477973	285.333	comGF	-	Y	N
window53204	1330076	1330126	-	4	2	0.82865	0.0329064	11.4125	comGB	-	Y	N
window53205	1330101	1330151	-	4	2	0.906456	0.0189123	21.6989	comGB	-	Y	N
window53206	1330126	1330176	-	4	2	0.945359	0.0114574	100.526	comGB	-	Y	N
window53207	1330151	1330201	-	4	2	0.995422	0.00178359	521.333	comGB	-	Y	N
window53208	1330176	1330226	-	4	2	0.995236	0.00187443	427.333	comGB	-	Y	N
window53209	1330201	1330251	-	4	2	0.988136	0.00333858	356.333	comGB	-	Y	N
window53210	1330226	1330276	-	4	2	0.910937	0.0179193	254.333	comGB	-	Y	N
window53218	1330426	1330476	-	5	2	0.889598	0.0234918	20.9057	comGA	-	Y	N
window53219	1330451	1330501	-	5	2	0.95671	0.00894237	22.7642	comGA	-	Y	N
window53220	1330476	1330526	-	5	2	0.971002	0.00746353	17.153	comGA	-	Y	N
window53221	1330501	1330551	-	5	2	0.974466	0.00691908	10.9776	comGA	-	Y	N
window53222	1330526	1330576	-	5	2	0.93477	0.0139638	8.3025	comGA	-	Y	N
window53223	1330551	1330601	-	5	2	0.903809	0.0208786	7.51579	comGA	-	Y	N
window53224	1330576	1330626	-	5	2	0.84509	0.0298048	7.19774	comGA	-	Y	N
window53246	1331126	1331176	-	6	2	0.907761	0.0184147	36.1493	comGA	-	Y	N
window53247	1331151	1331201	-	6	2	0.887933	0.0240419	29.2468	comGA	-	Y	N
window53248	1331176	1331226	-	6	2	0.928611	0.0143711	20.6344	comGA	-	Y	N
window53249	1331201	1331251	-	6	2	0.806698	0.0393831	13.6212	comGA	-	Y	N
window57816	1445376	1445426	-	7	3	0.781013	0.0482595	3.06833	trmK-rpoD	-	Y	N
window57822	1445526	1445576	-	8	3	0.828497	0.0336984	3.14112	rpoD	-	Y	N
window57823	1445551	1445601	-	8	3	0.838961	0.0313201	3.08882	rpoD	-	Y	N
window57824	1445576	1445626	-	8	3	0.825382	0.0360606	3.1451	rpoD	-	Y	N
window57926	1448126	1448176	+	9	3	0.837082	0.0453592	3.56663	dnaG	-	Y	N
window57927	1448151	1448201	+	9	3	0.88376	0.0205877	3.52533	dnaG	-	Y	N
window57928	1448176	1448226	+	9	3	0.914004	0.00995426	3.4455	dnaG	-	Y	N
window57931	1448251	1448301	+	10	3	0.869311	0.0260703	3.05354	dnaG	-	Y	N
window57932	1448276	1448326	+	10	3	0.926847	0.00254398	3.09817	dnaG	-	Y	N
window57933	1448301	1448351	+	10	3	0.858138	0.0343825	3.08409	dnaG	-	Y	N
window57937	1448401	1448451	-	11	3	0.785249	0.0473656	3.2891	dnaG	-	Y	N
window57938	1448426	1448476	-	11	3	0.865014	0.0283156	3.376	dnaG	-	Y	N
window57939	1448451	1448501	-	11	3	0.890179	0.0229452	3.51651	dnaG	-	Y	N
window57940	1448476	1448526	-	11	3	0.810557	0.0385327	3.50057	dnaG	-	Y	N
window57941	1448501	1448551	+	11	3	0.88862	0.0178548	3.8191	dnaG-LMRG_00908	-	Y	N
window57942	1448526	1448576	+	11	3	0.881175	0.0232428	4.03128	LMRG_00908	-	Y	Y
window57949	1448701	1448751	-	12	3	0.827631	0.0344863	3.5542	LMRG_00908	-	Y	Y
window57950	1448726	1448776	-	12	3	0.912615	0.0174386	3.62036	LMRG_00908	-	Y	Y
window57951	1448751	1448801	-	12	3	0.956785	0.00866537	3.82398	LMRG_00908	-	Y	Y
window57952	1448776	1448826	-	12	3	0.971168	0.00728104	4.2683	LMRG_00908	-	Y	Y
window57953	1448801	1448851	-	12	3	0.9779	0.00602109	4.55917	LMRG_00908	-	Y	Y
window57954	1448826	1448876	-	12	3	0.98105	0.00515392	4.63309	LMRG_00908	-	Y	Y
window57955	1448851	1448901	-	12	3	0.978467	0.00572845	4.63846	LMRG_00908	-	Y	Y
window57956	1448876	1448926	-	12	3	0.977406	0.00645601	4.66709	LMRG_00908	-	Y	Y
window57957	1448901	1448951	+	12	3	0.844742	0.0372605	4.39203	LMRG_00908	-	Y	Y
window57957	1448901	1448951	-	12	3	0.977326	0.00659828	4.8857	LMRG_00908	-	Y	Y
window57958	1448926	1448976	-	12	3	0.959663	0.00838448	5.71235	LMRG_00908	-	Y	Y
window57959	1448951	1449001	-	12	3	0.940823	0.012148	7.18443	LMRG_00908	-	Y	Y
window57960	1448976	1449026	-	12	3	0.92262	0.0152164	7.68428	LMRG_00908-LMRG_00909	-	Y	Y
window57961	1449001	1449051	-	12	3	0.922098	0.0160783	7.14252	LMRG_00908-LMRG_00909	-	Y	Y
window57962	1449026	1449076	-	12	3	0.936663	0.0132303	5.61153	LMRG_00908-LMRG_00909	-	Y	Y
window57963	1449051	1449101	-	12	3	0.905289	0.0198984	4.12769	LMRG_00908-LMRG_00909	-	Y	Y
window59008	1475176	1475226	-	13	4	0.906009	0.0194062	3.19785	comEC	-	Y	Y
window59009	1475201	1475251	-	13	4	0.880697	0.0252037	3.15555	comEC	-	Y	Y
window59010	1475226	1475276	-	13	4	0.916224	0.0169627	3.07546	comEC	-	Y	Y
window59011	1475251	1475301	-	13	4	0.945671	0.0111303	3.06227	comEC	-	Y	Y
window59012	1475276	1475326	-	13	4	0.945724	0.0108005	3.1242	comEC	-	Y	Y
window59013	1475301	1475351	-	13	4	0.904463	0.0203896	3.26503	comEC	-	Y	Y
window59086	1477126	1477176	-	14	4	0.993651	0.00240747	34.7967	comEB-comEA	-	Y	N
window59087	1477151	1477201	-	14	4	0.988268	0.00323946	28.7974	comEB-comEA	-	Y	N
window59088	1477176	1477226	-	14	4	0.992607	0.00258971	24.7845	comEA	-	Y	Y
window59089	1477201	1477251	-	14	4	0.995217	0.0019185	20.8266	comEA	-	Y	Y
window59090	1477226	1477276	-	14	4	0.996164	0.00152381	19.3174	comEA	-	Y	Y
window59091	1477251	1477301	-	14	4	0.997046	0.00121544	19.8292	comEA	-	Y	Y
window59092	1477276	1477326	-	14	4	0.995292	0.00182928	27.8435	comEA	-	Y	Y
window59093	1477301	1477351	-	14	4	0.996971	0.00125171	34.4912	comEA	-	Y	Y
window59094	1477326	1477376	-	14	4	0.998321	0.000756975	26.4688	comEA	-	Y	Y
window59095	1477351	1477401	-	14	4	0.996573	0.00136555	19.5092	comEA	-	Y	Y
window59096	1477376	1477426	-	14	4	0.996514	0.00140483	15.7495	comEA	-	Y	Y
window59097	1477401	1477451	-	14	4	0.998426	0.000729851	17.3141	comEA	-	Y	Y
window59098	1477426	1477476	-	14	4	0.998749	0.000557125	24.4282	comEA	-	Y	Y
window59099	1477451	1477501	-	14	4	0.999003	0.000452963	37.8464	comEA	-	Y	Y
window59100	1477476	1477526	-	14	4	0.999203	0.000380878	60.4227	comEA	-	Y	Y
window59101	1477501	1477551	-	14	4	0.999109	0.000405159	95.9316	comEA	-	Y	Y
window59102	1477526	1477576	-	14	4	0.997208	0.00106689	148.339	comEA	-	Y	Y
window59103	1477551	1477601	-	14	4	0.993827	0.0023542	80.0361	comEA	-	Y	Y
window59104	1477576	1477626	-	14	4	0.998136	0.000837638	39.5854	comEA	-	Y	Y
window59105	1477601	1477651	-	14	4	0.997639	0.000988024	47.1309	comEA	-	Y	Y
window59106	1477626	1477676	-	14	4	0.993342	0.00246339	55.1219	comEA	-	Y	Y
window59107	1477651	1477701	-	14	4	0.994076	0.00208581	54.6587	comEA	-	Y	Y
window59108	1477676	1477726	-	14	4	0.994068	0.00214075	51.5469	comEA	-	Y	Y
window59109	1477701	1477751	-	14	4	0.987913	0.00353465	48.0236	comEA	-	Y	Y
window59110	1477726	1477776	-	14	4	0.977631	0.00631192	46.7071	comEA	-	Y	Y
window59111	1477751	1477801	-	14	4	0.993836	0.00230188	41.0996	comEA	-	Y	Y
window69970	1749226	1749276	+	15	5	0.902036	0.015104	213	LMRG_02544	-	N	N
window69971	1749251	1749301	+	15	5	0.917154	0.00750128	184	LMRG_02544	-	N	N
window69972	1749276	1749326	+	15	5	0.902963	0.0125931	151.333	LMRG_02544	-	N	N
window75764	1894076	1894126	-	16	6	0.786956	0.0455993	2.5846	LMRG_01010	-	Y	N
window75765	1894101	1894151	-	16	6	0.98249	0.00501998	4.50948	LMRG_01010	-	Y	N
window75766	1894126	1894176	-	16	6	0.999627	0.000186048	23.6406	LMRG_01010-LMRG_01011	-	Y	N
window75767	1894151	1894201	-	16	6	0.998656	0.000632095	83.0226	LMRG_01010-LMRG_01011	-	Y	N
window75768	1894176	1894226	-	16	6	0.999396	0.000303883	80.5906	LMRG_01010-LMRG_01011	-	Y	N
window75769	1894201	1894251	-	16	6	0.999558	0.000228401	88.0357	LMRG_01010-LMRG_01011	-	Y	N
window75770	1894226	1894276	-	16	6	0.999413	0.000283842	94.8968	LMRG_01010-LMRG_01011	-	Y	N
window75771	1894251	1894301	-	16	6	0.997069	0.00117922	102.889	LMRG_01010-LMRG_01011	-	Y	N
window75772	1894276	1894326	-	16	6	0.989787	0.002956	98.0806	LMRG_01010-LMRG_01011	-	Y	N
window75773	1894301	1894351	-	16	6	0.987346	0.00373015	79.693	LMRG_01011 (anti-sense)	+	Y	N
window75774	1894326	1894376	-	16	6	0.992614	0.00252733	53.0924	LMRG_01011 (anti-sense)	+	Y	N
window75775	1894351	1894401	-	16	6	0.993984	0.00224825	29.6552	LMRG_01011 (anti-sense)	+	Y	N
window89484	2237076	2237126	-	17	7	0.788346	0.0447086	3.04719	coiA	-	Y	Y
window89485	2237101	2237151	-	17	7	0.845116	0.0290646	3.28453	coiA	-	Y	Y
window89486	2237126	2237176	-	17	7	0.872487	0.0258276	3.31336	coiA	-	Y	Y
window89487	2237151	2237201	-	17	7	0.872009	0.0270573	3.27823	coiA	-	Y	Y
window89488	2237176	2237226	-	17	7	0.791117	0.0429275	3.34165	coiA	-	Y	Y
window89498	2237426	2237476	-	18	7	0.798664	0.0411311	3.46766	coiA	-	Y	Y
window89499	2237451	2237501	-	18	7	0.869477	0.0276769	3.55716	coiA	-	Y	Y
window89500	2237476	2237526	-	18	7	0.89983	0.0218804	3.70915	coiA	-	Y	Y
window89501	2237501	2237551	-	18	7	0.896758	0.0223953	3.71852	coiA	-	Y	Y
window89502	2237526	2237576	-	18	7	0.840807	0.0305615	3.57109	coiA	-	Y	Y
window89503	2237551	2237601	-	18	7	0.881839	0.0246229	3.73243	coiA	-	Y	Y
window89504	2237576	2237626	-	18	7	0.901137	0.0213785	4.36108	coiA	-	Y	Y
window89505	2237601	2237651	-	18	7	0.955873	0.00922161	4.3445	coiA	-	Y	Y
window89506	2237626	2237676	-	18	7	0.936074	0.013595	3.89537	coiA	-	Y	Y
window89507	2237651	2237701	-	18	7	0.975125	0.00675721	3.73906	coiA	-	Y	Y
window89508	2237676	2237726	-	18	7	0.962299	0.00812257	3.50296	coiA	-	Y	Y
window89509	2237701	2237751	-	18	7	0.825411	0.0352778	2.95945	coiA-LMRG_01642	-	Y	N
window90050	2251226	2251276	-	19	8	0.872196	0.0264456	15.9905	LMRG_01630-lytG	-	Y	N
window90051	2251251	2251301	-	19	8	0.938752	0.0128646	16.9065	LMRG_01630-lytG	-	Y	N
window90052	2251276	2251326	-	19	8	0.955731	0.00949758	17.3443	lytG	-	Y	Y
window90053	2251301	2251351	-	19	8	0.972283	0.00709684	19.1475	lytG	-	Y	Y
window90054	2251326	2251376	-	19	8	0.984216	0.00466112	24.676	lytG	-	Y	Y
window90055	2251351	2251401	-	19	8	0.978952	0.00558075	29.9416	lytG	-	Y	Y
window90056	2251376	2251426	-	19	8	0.96892	0.00766034	27.25	lytG	-	Y	Y
window90057	2251401	2251451	-	19	8	0.922499	0.015649	21.4394	lytG	-	Y	Y
window90058	2251426	2251476	-	19	8	0.98066	0.00528902	17.511	lytG	-	Y	Y
window90059	2251451	2251501	-	19	8	0.998218	0.000809896	15.6769	lytG	-	Y	Y
window90060	2251476	2251526	-	19	8	0.998985	0.000476372	14.9705	lytG	-	Y	Y
window90061	2251501	2251551	-	19	8	0.998862	0.00050283	14.7437	lytG	-	Y	Y
window90062	2251526	2251576	-	19	8	0.99878	0.000530422	13.552	lytG	-	Y	Y
window90063	2251551	2251601	-	19	8	0.99788	0.000922594	12.6659	lytG	-	Y	Y
window90064	2251576	2251626	-	19	8	0.986492	0.00402939	11.1404	lytG	-	Y	Y
window90065	2251601	2251651	-	19	8	0.987795	0.00363099	10.6785	lytG	-	Y	Y
window90066	2251626	2251676	-	19	8	0.979256	0.00543483	11.5657	lytG	-	Y	Y
window90067	2251651	2251701	-	19	8	0.986326	0.00422906	12.4817	lytG	-	Y	Y
window90068	2251676	2251726	-	19	8	0.997703	0.000955322	12.9981	lytG	-	Y	Y
window90069	2251701	2251751	-	19	8	0.994171	0.00202936	13.3367	lytG	-	Y	Y
window90070	2251726	2251776	-	19	8	0.986447	0.00412964	14.2459	lytG	-	Y	Y
window90071	2251751	2251801	-	19	8	0.948542	0.0101461	14.8027	lytG	-	Y	Y
window90072	2251776	2251826	-	19	8	0.921606	0.0165051	13.1515	lytG	-	Y	Y
window90073	2251801	2251851	-	19	8	0.938781	0.0125088	11.9733	lytG	-	Y	Y
window90074	2251826	2251876	-	19	8	0.948251	0.0104661	18.9048	lytG	-	Y	Y
window90075	2251851	2251901	-	19	8	0.927756	0.0147787	22.6143	lytG	-	Y	Y
window90076	2251876	2251926	-	19	8	0.985771	0.00433215	25.3467	lytG	-	Y	Y
window90077	2251901	2251951	-	19	8	0.999318	0.000358996	37.2727	lytG	-	Y	Y
window90078	2251926	2251976	-	19	8	0.999739	0.000141437	42.6812	lytG	-	Y	Y
window90079	2251951	2252001	-	19	8	0.999562	0.000208969	40.7357	lytG	-	Y	Y
window90080	2251976	2252026	-	19	8	0.999514	0.000262191	30.6813	lytG	-	Y	Y
window90081	2252001	2252051	-	19	8	0.999785	0.000102891	26.372	lytG	-	Y	Y
window90082	2252026	2252076	-	19	8	0.999644	0.000165244	15.725	lytG	-	Y	Y
window90083	2252051	2252101	-	19	8	0.998072	0.000865604	11.7904	lytG	-	Y	Y
window90084	2252076	2252126	-	19	8	0.996383	0.00148252	10.68	lytG	-	Y	Y
window90085	2252101	2252151	-	19	8	0.989697	0.00304347	9.534	lytG	-	Y	Y
window90086	2252126	2252176	-	19	8	0.965987	0.00787812	9.32614	lytG	-	Y	Y
window90087	2252151	2252201	-	19	8	0.943039	0.011797	9.50071	lytG	-	Y	Y
window90088	2252176	2252226	-	19	8	0.991092	0.00279011	10.7537	lytG	-	Y	Y
window90089	2252201	2252251	-	19	8	0.990863	0.00286751	14.9587	lytG	-	Y	Y
window90090	2252226	2252276	-	19	8	0.98879	0.00313954	18.1377	lytG	-	Y	Y
window90091	2252251	2252301	-	19	8	0.983206	0.00489752	19.1406	lytG	-	Y	Y
window90092	2252276	2252326	-	19	8	0.98796	0.00343746	20.9805	lytG	-	Y	Y
window90093	2252301	2252351	-	19	8	0.993995	0.00219518	24.8091	lytG	-	Y	Y
window90094	2252326	2252376	-	19	8	0.995585	0.00173852	24.9482	lytG	-	Y	Y
window90095	2252351	2252401	-	19	8	0.995806	0.00165248	22.9484	lytG	-	Y	Y
window90096	2252376	2252426	-	19	8	0.995998	0.00156654	24.8983	lytG-LMRG_01628	-	Y	N
window90097	2252401	2252451	-	19	8	0.995905	0.00160939	34.7625	lytG-LMRG_01628	-	Y	N
window90098	2252426	2252476	-	19	8	0.996728	0.00132591	47.6009	lytG-LMRG_01628	-	Y	N
window90099	2252451	2252501	-	19	8	0.997267	0.00102768	52.2292	lytG-LMRG_01628	-	Y	N
window90100	2252476	2252526	-	19	8	0.997177	0.00110506	74.3276	lytG-LMRG_01628	-	Y	N
window90101	2252501	2252551	-	19	8	0.996456	0.00144372	140.385	lytG-LMRG_01628	-	Y	N
window90102	2252526	2252576	-	19	8	0.978453	0.00587358	45.136	lytG-LMRG_01628	-	Y	N
window107433	2685801	2685851	+	20	9	0.860101	0.0316955	134.333	LMRG_02194	-	N	N
window107434	2685826	2685876	+	20	9	0.842772	0.0426874	131.667	LMRG_02194-LMRG_02195	-	N	N
aTU: Transcriptiona Unit
bFDR: False Discovery Rate
cFold Change: ΔBCHL-Prha-sigH/ΔBCHL-Prha
dShows whether the same genes were identified as being differentially expressed using the standard approach where whole gene coverages are compared
